# Supplementary material for: Mac-1 regulates disease stage–specific immunosuppression via the nitric oxide pathway in autoimmune disease
Source: Sci Adv. 2025 May 9;11(19):eads3728. doi: 10.1126/sciadv.ads3728 (PMC12063669; doi:10.1126/sciadv.ads3728)
Supplement: Supplementary file 2 — Tables S1 and S2 [file sciadv.ads3728_tables_s1_and_s2.zip]

Archive with 2 entries (2 files):
- ads3728_table_s1.xlsx
- ads3728_table_s2.xlsx
