# Supplementary material for: Mac-1 regulates disease stage–specific immunosuppression via the nitric oxide pathway in autoimmune disease
Source: Sci Adv. 2025 May 9;11(19):eads3728. doi: 10.1126/sciadv.ads3728 (PMC12063669; doi:10.1126/sciadv.ads3728)
Supplement: Supplementary file 2 — Tables S1 and S2 [file sciadv.ads3728_tables_s1_and_s2.zip › ads3728_table_s1.xlsx]

## Sheet: QC data_table for RNAseq
sample	library	raw_reads	raw_bases	clean_reads	clean_bases	error_rate	Q20	Q30	GC_pct
WT1	CRAS230020470-1r	43828166	6.57G	42187232	6.33G	0.03	97.91	94.11	50.81
WT2	CRAS230020471-1r	39562238	5.93G	38079274	5.71G	0.02	98.06	94.37	50.47
WT3	CRAS230020472-1r	42495430	6.37G	40784766	6.12G	0.03	97.78	93.74	50.69
KO1	CRAS230020473-1r	55668160	8.35G	53348420	8.0G	0.02	97.99	94.26	50.8
KO2	CRAS230020474-1r	44341474	6.65G	42765352	6.41G	0.02	98.13	94.57	50.69
KO3	CRAS230020475-1r	44794230	6.72G	43038198	6.46G	0.03	97.83	93.88	51.05
WT_IFN1	CRAS230020479-1r	55723284	8.36G	52941478	7.94G	0.02	98.1	94.52	51.05
WT_IFN2	CRAS230020480-1r	41447054	6.22G	39106084	5.87G	0.02	98.16	94.76	50.7
WT_IFN3	CRAS230020481-1r	41885488	6.28G	39852050	5.98G	0.03	97.94	94.16	51.08
KO_IFN1	CRRA230020482-1a	47461138	7.12G	46675936	7.0G	0.03	97.79	93.85	50.23
KO_IFN2	CRAS230020483-1r	44101220	6.62G	41992266	6.3G	0.03	97.91	94.08	51.1
KO_IFN3	CRRA230020484-1a	63952196	9.59G	62675328	9.4G	0.03	97.84	94.08	50.69
