# Supplementary material for: Mac-1 regulates disease stage–specific immunosuppression via the nitric oxide pathway in autoimmune disease
Source: Sci Adv. 2025 May 9;11(19):eads3728. doi: 10.1126/sciadv.ads3728 (PMC12063669; doi:10.1126/sciadv.ads3728)
Supplement: Supplementary file 2 — Tables S1 and S2 [file sciadv.ads3728_tables_s1_and_s2.zip › ads3728_table_s2.xlsx]

## Sheet: Sheet3
gene_name	gene_id	WT1	WT2	WT3	KO1	KO2	KO3	WT_IFN1	WT_IFN2	WT_IFN3	KO_IFN1	KO_IFN2	KO_IFN3	WT average	KO average	WT_IFN average	KO_IFN average	log2(WT/KO)	log2(WT_IFN/KO_IFN)	WT/KO pval	WT_IFN/KO_IFN pval	WT/KO adj p val	WT_IFN/KO_IFN adj pval	gene_chr	gene_start	gene_end	gene_strand	gene_length	gene_biotype	gene_description	tf_family
ITGAM	ENSMUSG00000030786	96.3858	101.947	98.5351	2.70225	3.40104	2.59166	100.814	105.517	95.7051	3.66873	3.01434	3.81142	98.956	2.89831	100.679	3.49817	5.0935	-4.84702	5.07417e-07	4.37476e-06	3.0445e-05	0.000262486	7	128062640	128118491	+	5024	protein_coding	integrin alpha M [Source:MGI Symbol;Acc:MGI:96607]	-
IL12B	ENSMUSG00000004296	0.0285595	0.128396	0.180735	0.11427	0.370254	0.370918	19.963	19.0348	17.9488	121.287	111.455	117.764	0.112563	0.285148	18.9822	116.835	-1.34097	2.62176	0.147888	4.82355e-06	0.443665	0.000144706	11	44400063	44414033	+	1967	protein_coding	interleukin 12b [Source:MGI Symbol;Acc:MGI:96540]	-
CTH	ENSMUSG00000028179	19.2019	20.6994	20.2739	11.5163	12.2241	12.6683	3.52591	3.76276	3.71497	1.49055	1.46713	1.42482	20.0584	12.1363	3.66788	1.46083	0.724882	-1.32816	0.000142609	7.8681e-06	0.00285219	0.000157362	3	157894248	157925077	-	2791	protein_coding	cystathionase (cystathionine gamma-lyase) [Source:MGI Symbol;Acc:MGI:1339968]	-
IL10	ENSMUSG00000016529	0.0428829	0	0	0.0686319	0.0427651	0.171367	1.72228	1.14524	1.95367	7.10117	6.79729	6.79718	0.0142943	0.0942548	1.60706	6.89854	-2.72113	2.10186	0.128266	3.48691e-05	0.40505	0.000523036	1	131019845	131024974	+	1310	protein_coding	interleukin 10 [Source:MGI Symbol;Acc:MGI:96537]	-
TNF	ENSMUSG00000024401	54.6342	55.5499	56.4311	56.7478	60.5684	58.7936	86.1962	90.7396	88.5255	178.098	200.738	193.971	55.5384	58.7033	88.4871	190.936	-0.0799555	1.10955	0.0603694	0.000115524	0.213068	0.00138628	17	35199381	35202007	-	1639	protein_coding	tumor necrosis factor [Source:MGI Symbol;Acc:MGI:104798]	-
IFNB1	ENSMUSG00000048806	0	0	0	0.0599386	0	0	1.92016	1.5655	1.74996	4.77645	5.63299	4.78354	0	0.0199795	1.7452	5.06433	#NUM!	1.53697	0.373901	0.000390572	0.659825	0.00390572	4	88522025	88522774	-	750	protein_coding	interferon beta 1, fibroblast [Source:MGI Symbol;Acc:MGI:107657]	-
F2R	ENSMUSG00000048376	0.555704	0.454237	0.461787	0.336885	0.369452	0.403761	1.61164	1.56425	1.59337	0.831362	0.565013	0.777424	0.490576	0.370033	1.58975	0.7246	0.406824	-1.13355	0.0335719	0.000466582	0.154947	0.00399928	13	95601803	95618487	-	3336	protein_coding	coagulation factor II (thrombin) receptor [Source:MGI Symbol;Acc:MGI:101802]	-
CCL4	ENSMUSG00000018930	114.992	118.051	112.666	109.524	119.769	122.535	331.809	335.534	335.574	792.632	894.384	979.369	115.236	117.276	334.306	888.795	-0.0253123	1.41068	0.656592	0.000506951	0.875456	0.00380213	11	83662584	83664683	+	660	protein_coding	chemokine (C-C motif) ligand 4 [Source:MGI Symbol;Acc:MGI:98261]	-
CCL5	ENSMUSG00000035042	4.97397	4.66965	4.01177	6.04068	4.61017	4.03382	517.493	501.04	536.266	1379.79	1252.46	1554.52	4.5518	4.89489	518.266	1395.59	-0.104841	1.42911	0.630964	0.000572254	0.880415	0.00381503	11	83525778	83530518	-	960	protein_coding	chemokine (C-C motif) ligand 5 [Source:MGI Symbol;Acc:MGI:98262]	-
ITGAD	ENSMUSG00000070369	0.161928	0.0699988	0.157652	2.92051	3.57748	4.36787	0.0745072	0.101242	0.0582026	5.17583	3.67494	4.22664	0.12986	3.62195	0.0779841	4.35913	-4.80174	5.80472	0.00113759	0.000616522	0.0170639	0.00369913	7	128154376	128223816	+	4510	protein_coding	integrin, alpha D [Source:MGI Symbol;Acc:MGI:3578624]	-
ACKR3	ENSMUSG00000044337	0	0	0	0.0939897	0.150598	0.100578	0.186395	0.0779319	0.117605	0.465965	0.446508	0.426051	0	0.115055	0.127311	0.446174	#NUM!	1.80926	0.00299544	0.000697151	0.0299544	0.00380264	1	90203980	90216751	+	3348	protein_coding	atypical chemokine receptor 3 [Source:MGI Symbol;Acc:MGI:109562]	-
NOTUM	ENSMUSG00000042988	0	0	0	0	0.0697953	0.0233068	0.338898	0.297973	0.436036	0.815826	0.917717	0.789822	0	0.031034	0.357636	0.841122	#NUM!	1.23382	0.204896	0.00102826	0.455323	0.00514129	11	120653788	120661175	-	2408	protein_coding	notum palmitoleoyl-protein carboxylesterase [Source:MGI Symbol;Acc:MGI:1924833]	-
MYH7B	ENSMUSG00000074652	0.0508079	0.0475873	0.0446569	0.121973	0.109781	0.109978	0.282206	0.353971	0.217624	0.714189	0.695616	0.625502	0.0476841	0.113911	0.2846	0.678436	-1.25633	1.25328	0.0001141	0.00117848	0.00342301	0.00543914	2	155611212	155634307	+	6634	protein_coding	myosin, heavy chain 7B, cardiac muscle, beta [Source:MGI Symbol;Acc:MGI:3710243]	-
CYP27A1	ENSMUSG00000026170	1.08579	0.929795	1.36334	2.17219	1.67577	1.88539	2.29747	2.19131	2.68775	4.41391	5.32411	4.67456	1.12631	1.91112	2.39218	4.80419	-0.762815	1.00597	0.0149446	0.00146897	0.0996309	0.00629558	1	74713574	74737892	+	2173	protein_coding	cytochrome P450, family 27, subfamily a, polypeptide 1 [Source:MGI Symbol;Acc:MGI:88594]	-
Tcf7	ENSMUSG00000000782	0.599217	0.769693	0.293433	0.479508	0.384153	0.299321	1.53613	1.19276	1.27497	0.418215	0.396166	0.559864	0.554114	0.387661	1.33462	0.458082	0.515388	-1.54275	0.325722	0.00161816	0.63043	0.00647265	11	52252371	52283014	-	2625	protein_coding	transcription factor 7, T cell specific [Source:MGI Symbol;Acc:MGI:98507]	HMG
CAPN11	ENSMUSG00000058626	0.0207447	0	0.0437598	2.15805	1.38608	1.76161	0.0177267	0.0240875	0.0726995	2.45372	1.51209	1.89946	0.0215015	1.76858	0.0381712	1.95509	-6.36201	5.67861	0.00143915	0.00219056	0.0172698	0.00821461	17	45630204	45659325	-	2708	protein_coding	calpain 11 [Source:MGI Symbol;Acc:MGI:1352490]	-
ALdH1A3	ENSMUSG00000015134	0.425857	0.793168	0.590326	0.554987	0.27908	0.474071	0.25993	0.268432	0.284269	0.0876018	0.11262	0.159156	0.603117	0.436046	0.270877	0.119793	0.467957	-1.1771	0.280875	0.00241302	0.561749	0.00851653	7	66390890	66427517	-	4617	protein_coding	aldehyde dehydrogenase family 1, subfamily A3 [Source:MGI Symbol;Acc:MGI:1861722]	-
HTR7	ENSMUSG00000024798	0.280966	0.204333	0.209182	0.132256	0.16482	0.0495347	1.55353	1.30496	1.52523	0.254985	0.592785	0.673996	0.231494	0.115537	1.46124	0.507255	1.00262	-1.52641	0.0519178	0.00316703	0.194692	0.0105568	19	35958734	36057507	-	3399	protein_coding	5-hydroxytryptamine (serotonin) receptor 7 [Source:MGI Symbol;Acc:MGI:99841]	-
AdGRG7	ENSMUSG00000022755	0.27068	0.351032	0.285493	0.133296	0.0830576	0.145611	0.302471	0.241768	0.267553	0.0428315	0	0.112147	0.302402	0.120655	0.270597	0.0516596	1.32558	-2.38904	0.00434264	0.00412859	0.0372226	0.0130376	16	56724609	56795855	-	2698	protein_coding	adhesion G protein-coupled receptor G7 [Source:MGI Symbol;Acc:MGI:2441732]	-
PdE1C	ENSMUSG00000004347	0.243552	0.166759	0.194875	0.129931	0.122838	0.0783095	0.133962	0.146275	0.117728	0.0316727	0.0712569	0.0452345	0.201729	0.110359	0.132655	0.049388	0.870208	-1.42545	0.0297859	0.00428348	0.162469	0.0128504	6	56069804	56569103	-	20067	protein_coding	phosphodiesterase 1C [Source:MGI Symbol;Acc:MGI:108413]	-
LTA	ENSMUSG00000024402	2.84336	3.78925	3.59875	3.83555	4.49637	4.22037	5.9007	5.3768	5.36185	11.9904	17.3887	16.346	3.41045	4.18409	5.54645	15.2417	-0.294953	1.45839	0.0894126	0.0043103	0.298042	0.0123151	17	35203165	35205351	-	1383	protein_coding	lymphotoxin A [Source:MGI Symbol;Acc:MGI:104797]	-
EDNRA	ENSMUSG00000031616	0.102587	0.0461204	0.0541004	0.0820926	0.0511526	0.0819909	0.00876624	0.0119118	0	0.0949629	0.0593462	0.063148	0.0676026	0.0717454	0.00689268	0.0724857	-0.0858068	3.39456	0.84919	0.00519249	0.961347	0.0141613	8	77663031	77724464	-	5476	protein_coding	endothelin receptor type A [Source:MGI Symbol;Acc:MGI:105923]	-
IDO2	ENSMUSG00000031549	0.0309002	0	0	0	0	0.0308706	0.0396072	0.0179398	0.0902412	0.254256	0.286011	0.190208	0.0103001	0.0102902	0.0492627	0.243492	0.0013832	2.3053	0.999492	0.00537171	1.01643	0.0140132	8	24531892	24576333	-	3636	protein_coding	indoleamine 2,3-dioxygenase 2 [Source:MGI Symbol;Acc:MGI:2142489]	-
IDO1	ENSMUSG00000031551	0	0	0	0.0492646	0.184183	0.123009	0.736499	0.500387	0.575328	1.64632	1.38896	1.18424	0	0.118819	0.604071	1.40651	#NUM!	1.21933	0.038165	0.0059923	0.15266	0.0149808	8	24584136	24597009	-	1825	protein_coding	indoleamine 2,3-dioxygenase 1 [Source:MGI Symbol;Acc:MGI:96416]	-
AdGRA3	ENSMUSG00000029090	0.235425	0.295733	0.248309	0.238262	0.220968	0.221364	0.23076	0.168841	0.266926	0.0712186	0.0640907	0.0266392	0.259822	0.226865	0.222176	0.0539828	0.195692	-2.04113	0.161234	0.00613286	0.42061	0.0147189	5	49959956	50059006	-	8113	protein_coding	adhesion G protein-coupled receptor A3 [Source:MGI Symbol;Acc:MGI:1917943]	-
IL2RB	ENSMUSG00000068227	0.248975	0.132552	0.165852	0.0629166	0.0914757	0.209462	0.548681	0.441251	0.397996	0.0269558	0.0909671	0.201655	0.18246	0.121285	0.462642	0.106526	0.589179	-2.11869	0.341031	0.00631988	0.639433	0.0145843	15	78479256	78495271	-	4287	protein_coding	interleukin 2 receptor, beta chain [Source:MGI Symbol;Acc:MGI:96550]	-
SH2d2A	ENSMUSG00000028071	0.0378357	0.0212625	0.0399062	0.0529849	0.00943296	0.0377995	0.137408	0.120815	0.143644	0.0778308	0.0218879	0.0509469	0.0330015	0.0334058	0.133956	0.0502219	-0.017567	-1.41537	0.978438	0.00879957	1.04833	0.0195546	3	87846755	87855722	+	5939	protein_coding	SH2 domain containing 2A [Source:MGI Symbol;Acc:MGI:1351596]	-
HRH1	ENSMUSG00000053004	0.0252479	0.0425655	0.0532591	0.020204	0	0.088283	0.129449	0.0879492	0.132721	0.0519368	0.0146058	0.0194269	0.0403575	0.0361623	0.116707	0.0286565	0.15835	-2.02595	0.88785	0.00903726	0.9865	0.0193656	6	114397936	114483296	+	4450	protein_coding	histamine receptor H1 [Source:MGI Symbol;Acc:MGI:107619]	-
SIX4	ENSMUSG00000034460	0.0776277	0.0697989	0.0764174	0.0414131	0.0361268	0.0155107	0.061912	0.0600912	0.0423182	0.0159686	0.0119753	0.0278741	0.0746147	0.0310168	0.0547738	0.018606	1.26641	-1.55772	0.00619907	0.0100437	0.0464931	0.02078	12	73099609	73113456	-	10855	protein_coding	sine oculis-related homeobox 4 [Source:MGI Symbol;Acc:MGI:106034]	Homeobox
GPR75	ENSMUSG00000043999	0	0	0.0202498	0.0460908	0	0	0.114842	0.133757	0.067283	0.019747	0	0.0147727	0.00674992	0.0153636	0.105294	0.0115065	-1.18657	-3.1939	0.634791	0.0104731	0.865625	0.0209461	11	30885358	30893729	+	2926	protein_coding	G protein-coupled receptor 75 [Source:MGI Symbol;Acc:MGI:2441843]	-
CAMK1D	ENSMUSG00000039145	0.325245	0.46757	0.263266	0.532644	0.558187	0.33249	0.39427	0.412786	0.618505	1.20585	1.12892	0.843893	0.352027	0.47444	0.475187	1.05955	-0.43054	1.15689	0.260764	0.0112912	0.539512	0.0218539	2	5293457	5714515	-	7427	protein_coding	calcium/calmodulin-dependent protein kinase ID [Source:MGI Symbol;Acc:MGI:2442190]	-
CAMK2B	ENSMUSG00000057897	0.0307817	0.0761126	0.149344	0.108382	0.11051	0.0615044	0.189385	0.293084	0.143832	0.430577	0.498599	0.397905	0.0854129	0.0934654	0.208767	0.44236	-0.129978	1.08333	0.842796	0.0117725	0.972457	0.0220734	11	5969644	6066362	-	9125	protein_coding	calcium/calmodulin-dependent protein kinase II, beta [Source:MGI Symbol;Acc:MGI:88257]	-
MAPK11	ENSMUSG00000053137	0.0583754	0.0218701	0.0820932	0.0155712	0	0.0388796	0.0665105	0.0451881	0.0454613	0	0.0225133	0	0.0541129	0.0181503	0.0523866	0.00750444	1.57598	-2.80338	0.15953	0.012106	0.435082	0.022011	15	89142486	89149628	-	2887	protein_coding	mitogen-activated protein kinase 11 [Source:MGI Symbol;Acc:MGI:1338024]	-
FCER1A	ENSMUSG00000005339	0.112578	0	0	0	0.0561346	0	0.384801	0.522878	0.591794	0.231582	0.260505	0.129934	0.0375261	0.0187115	0.499824	0.20734	1.00397	-1.26942	0.67689	0.0157517	0.864115	0.0277971	1	173221284	173227214	-	998	protein_coding	Fc receptor, IgE, high affinity I, alpha polypeptide [Source:MGI Symbol;Acc:MGI:95494]	-
HCN3	ENSMUSG00000028051	0.216376	0.303991	0.356589	0.400408	0.229268	0.445848	0.127117	0.0942162	0.0947858	0.264279	0.172113	0.218517	0.292319	0.358508	0.105373	0.218303	-0.294464	1.05083	0.441692	0.0171167	0.697408	0.029343	3	89146074	89160196	-	4154	protein_coding	hyperpolarization-activated, cyclic nucleotide-gated K+ 3 [Source:MGI Symbol;Acc:MGI:1298211]	-
GPR174	ENSMUSG00000073008	0.228783	0.0584403	0.175493	0.216365	0.093336	0.155839	0.106636	0.132825	0.109332	0.0320879	0.0481273	0.0800163	0.154239	0.15518	0.116264	0.0534105	-0.0087761	-1.12221	0.988539	0.0184209	1.02263	0.0307014	X	107255878	107296769	+	5402	protein_coding	G protein-coupled receptor 174 [Source:MGI Symbol;Acc:MGI:2685222]	-
F2RL3	ENSMUSG00000050147	0.366063	0.253189	0.356396	0.225333	0.168488	0.140659	0.0962485	0.163481	0.16447	0	0.0651589	0	0.325216	0.17816	0.1414	0.0217196	0.868225	-2.70271	0.028538	0.0187758	0.171228	0.0304473	8	72761880	72763874	+	1995	protein_coding	coagulation factor II (thrombin) receptor-like 3 [Source:MGI Symbol;Acc:MGI:1298207]	-
PLCB1	ENSMUSG00000051177	0.0202165	0.0284026	0.00533071	0.0161777	0.0604829	0.0504928	0.0172754	0.052817	0.0413283	0.0727769	0.0935615	0.104999	0.0179833	0.0423845	0.0371402	0.090446	-1.23688	1.28407	0.179592	0.0193937	0.43102	0.0306216	2	134786067	135475258	+	11115	protein_coding	phospholipase C, beta 1 [Source:MGI Symbol;Acc:MGI:97613]	-
FSCN2	ENSMUSG00000025380	0.186368	0.0598473	0	0.170441	0.0531017	0.106394	0.0682521	0.0618285	0	0.21907	0.215626	0.122914	0.0820717	0.109979	0.0433602	0.18587	-0.422271	2.09985	0.687847	0.0204232	0.859809	0.0314203	11	120361534	120368168	+	2110	protein_coding	fascin actin-bundling protein 2 [Source:MGI Symbol;Acc:MGI:2443337]	-
FZd6	ENSMUSG00000022297	0	0.0393144	0.0245956	0.0373216	0.0930217	0.0116486	0.0697442	0.0541544	0.0272409	0	0.0134902	0	0.0213033	0.0473306	0.0503799	0.00449675	-1.1517	-3.48589	0.383485	0.0254645	0.621868	0.0381968	15	39006034	39038188	+	4818	protein_coding	frizzled class receptor 6 [Source:MGI Symbol;Acc:MGI:108474]	-
GPR31b	ENSMUSG00000071311	0.175141	0.0984238	0.0461814	0.0700762	0.0436651	0.0437434	1.34695	0.559251	0.767226	1.84643	2.17835	1.61714	0.106582	0.0524949	0.891144	1.88064	1.02172	1.07749	0.232439	0.0259668	0.498083	0.0380003	17	13051014	13052296	-	1283	protein_coding	G protein-coupled receptor 31, D17Leh66b region [Source:MGI Symbol;Acc:MGI:1354372]	-
NMUR1	ENSMUSG00000026237	0	0.0745002	0.0349562	0.265215	0.066103	0.0993323	0.0566418	0.11545	0.116148	0	0	0.0510027	0.0364855	0.14355	0.0960797	0.0170009	-1.97616	-2.49862	0.176101	0.0385073	0.440252	0.0550105	1	86386303	86426228	-	1695	protein_coding	neuromedin U receptor 1 [Source:MGI Symbol;Acc:MGI:1341898]	-
GHR	ENSMUSG00000055737	0	0	0.0130898	0	0	0	0.0795382	0.122489	0.0652392	0.0255295	0.043077	0.0381971	0.00436325	0	0.0890888	0.0356012	#DIV/0!	-1.32332	0.373901	0.0409468	0.640973	0.0571351	15	3317760	3583492	-	9053	protein_coding	growth hormone receptor [Source:MGI Symbol;Acc:MGI:95708]	-
FGF2	ENSMUSG00000037225	0.0745487	0.0465489	0.0786283	0.0596557	0.0660835	0.0165505	0.0424688	0.0192359	0.0290283	0.0937152	0.047918	0.0956018	0.0665753	0.0474299	0.0302444	0.0790783	0.489189	1.38662	0.359953	0.0452115	0.65446	0.0616521	3	37348346	37410108	+	6782	protein_coding	fibroblast growth factor 2 [Source:MGI Symbol;Acc:MGI:95516]	-
EdNRB	ENSMUSG00000022122	0.0790107	0.029601	0.0694454	0.0948395	0.144455	0.144714	0.157538	0.0611618	0.153829	0.0541769	0.0304716	0.0202648	0.0593524	0.128003	0.124176	0.0349711	-1.1088	-1.82815	0.0377198	0.0543145	0.161656	0.0724194	14	103814625	103844402	-	4266	protein_coding	endothelin receptor type B [Source:MGI Symbol;Acc:MGI:102720]	-
S1PR5	ENSMUSG00000045087	0.0898826	0	0	0.0539447	0	0.0448982	0.0384032	0.0521832	0.0262494	0	0.0259984	0	0.0299609	0.0329476	0.0389452	0.00866613	-0.137096	-2.16799	0.934777	0.0573847	1.01976	0.0748496	9	21242912	21248443	-	2500	protein_coding	sphingosine-1-phosphate receptor 5 [Source:MGI Symbol;Acc:MGI:2150641]	-
CHST3	ENSMUSG00000057337	0.0172931	0.0291545	0.063838	0.0207575	0.0344912	0.034553	0.0738863	0.0602392	0.0909051	0.0444664	0	0.0465713	0.0367619	0.0299339	0.0750102	0.0303459	0.296429	-1.30559	0.666431	0.0639975	0.869258	0.0816989	10	60181532	60219260	-	6497	protein_coding	carbohydrate (chondroitin 6/keratan) sulfotransferase 3 [Source:MGI Symbol;Acc:MGI:1858224]	-
GNAO1	ENSMUSG00000031748	0.010165	0.0114248	0	0.00813425	0.0304111	0.0050776	0.00434307	0.011803	0	0.0365926	0.029402	0.011732	0.00719657	0.014541	0.00538201	0.0259089	-1.01474	2.26723	0.449217	0.0654663	0.673826	0.0818328	8	93809966	93969388	+	11053	protein_coding	guanine nucleotide binding protein, alpha O [Source:MGI Symbol;Acc:MGI:95775]	-
GPR150	ENSMUSG00000045509	2.30361	1.79472	2.09835	1.63393	1.25306	1.01994	0.514488	0.48633	0.978541	0.269244	0.0605741	0.322272	2.06556	1.30231	0.659786	0.217363	0.665461	-1.60189	0.0302594	0.0682738	0.151297	0.0836005	13	76054851	76056996	-	2146	protein_coding	G protein-coupled receptor 150 [Source:MGI Symbol;Acc:MGI:2441872]	-
VIPR1	ENSMUSG00000032528	0.077485	0.010886	0.0510783	0.046504	0.019318	0.0193527	0.0579358	0.0787247	0.0339431	0.019924	0.0336186	0.0149051	0.0464831	0.0283916	0.0568679	0.0228159	0.711242	-1.31757	0.445012	0.07309	0.684634	0.087708	9	121642716	121672954	+	5800	protein_coding	vasoactive intestinal peptide receptor 1 [Source:MGI Symbol;Acc:MGI:109272]	-
RASd2	ENSMUSG00000034472	0.176878	0.05964	0.0186558	0.0990798	0.0352785	0	0.0453438	0.0616143	0.123974	0	0.0204647	0.0272196	0.0850581	0.0447861	0.0769772	0.0158948	0.925397	-2.27588	0.508777	0.0733754	0.744551	0.086324	8	75213944	75224113	+	3176	protein_coding	RASD family, member 2 [Source:MGI Symbol;Acc:MGI:1922391]	-
SLC27A5	ENSMUSG00000030382	0.0230421	0	0	0.0184388	0	0.02302	0	0.0267551	0	0.0710989	0.133298	0.0354592	0.00768069	0.0138196	0.00891838	0.0799519	-0.847409	3.16428	0.58728	0.0766566	0.838971	0.0884499	7	12988346	12998192	-	2438	protein_coding	solute carrier family 27 (fatty acid transporter), member 5 [Source:MGI Symbol;Acc:MGI:1347100]	-
MAOB	ENSMUSG00000040147	0.0402844	0.0905542	0	0.0483549	0.0602607	0.0201229	0.0516357	0.0935518	0.117647	0	0	0.0619932	0.0436129	0.0429128	0.0876114	0.0206644	0.0233452	-2.08397	0.981753	0.076949	1.03342	0.0871121	X	16709282	16817366	-	2789	protein_coding	monoamine oxidase B [Source:MGI Symbol;Acc:MGI:96916]	-
EFNA1	ENSMUSG00000027954	0.153488	0.0345021	0.0323775	0.0982599	0.0612266	0	0.0524633	0.0712886	0.107579	0.157868	0.106551	0.212581	0.0734559	0.0531622	0.0771104	0.159	0.466478	1.04403	0.701249	0.0772304	0.841499	0.0858115	3	89271733	89281142	-	1830	protein_coding	ephrin A1 [Source:MGI Symbol;Acc:MGI:103236]	-
PLA2R1	ENSMUSG00000054580	0	0	0	0	0.00582474	0	0.00998211	0	0.0341149	0.0300373	0.0405465	0.0764006	0	0.00194158	0.014699	0.0489948	#NUM!	1.73691	0.373901	0.118578	0.623168	0.129357	2	60417543	60553308	-	9618	protein_coding	phospholipase A2 receptor 1 [Source:MGI Symbol;Acc:MGI:102468]	-
EFNA4	ENSMUSG00000028040	0.175662	0.197432	0.0370549	0.0562275	0.0700717	0.0350987	0.0600425	0.0815873	0.164161	0	0.0406479	0.0540648	0.136716	0.0537993	0.10193	0.0315709	1.34553	-1.69092	0.180958	0.119685	0.417596	0.128233	3	89333390	89338028	-	1599	protein_coding	ephrin A4 [Source:MGI Symbol;Acc:MGI:106643]	-
GSTP1	ENSMUSG00000060803	107.752	115.685	114.901	114.137	86.0686	91.7833	87.8276	87.9773	121.538	73.5031	80.7942	77.7132	112.779	97.3295	99.1142	77.3368	0.212555	-0.357936	0.158591	0.128932	0.453118	0.135718	19	4035407	4037921	-	757	protein_coding	glutathione S-transferase, pi 1 [Source:MGI Symbol;Acc:MGI:95865]	-
HS3ST1	ENSMUSG00000051022	0.0755739	0.198194	0.0531397	0.0604761	0.150733	0.151003	0.0430529	0.175504	0.0882826	0	0.0582924	0	0.108969	0.120737	0.10228	0.0194308	-0.147951	-2.39611	0.838802	0.12927	0.986826	0.133727	5	39613935	39755475	-	2230	protein_coding	heparan sulfate (glucosamine) 3-O-sulfotransferase 1 [Source:MGI Symbol;Acc:MGI:1201606]	-
GPR21	ENSMUSG00000053164	0	0	0.0317443	0	0	0.0601369	0	0.0698945	0	0.0154781	0.104467	0.0231582	0.0105814	0.0200456	0.0232982	0.0477011	-0.921751	1.03381	0.697728	0.543383	0.854361	0.552593	2	37516332	37520603	+	3733	protein_coding	G protein-coupled receptor 21 [Source:MGI Symbol;Acc:MGI:2441890]	-
Igha	ENSMUSG00000095079	2.7583	2.69784	2.75379	2.3926	2.24677	1.9563	3.77842	3.15388	3.96003	1.23442	1.09626	1.44191	2.73664	2.19856	3.63078	1.25753	0.315848	-1.52969	0.0142758	0.000847607	0.854361	0.552593	12	113254830	113260236	-	2668	IG_C_gene	immunoglobulin heavy constant alpha [Source:MGI Symbol;Acc:MGI:96444]	-
JCHAIN	ENSMUSG00000067149	0.60261	0.30102	0.447265	0.482223	0.422894	0.646627	0.743804	0.596054	0.860378	0.137735	0.129114	0.0343463	0.450298	0.517248	0.733412	0.100398	-0.199976	-2.86889	0.575029	0.00161212	0.854361	0.552593	5	88519809	88527891	-	2517	protein_coding	immunoglobulin joining chain [Source:MGI Symbol;Acc:MGI:96493]	-
Gsta5	ENSMUSG00000057933	0	0	0	0	0	0	0.08157	0.110839	0.11151	0	0.0552217	0	0	0	0.101306	0.0184072	#DIV/0!	-2.46038	#DIV/0!	0.0165521	0.854361	0.552593	9	78331018	78355788	-	1177	protein_coding	glutathione S-transferase, alpha 2 (Yc2) [Source:MGI Symbol;Acc:MGI:95863]	-
